# Supplementary material for: Role of the INDETERMINATE DOMAIN Genes in Plants
Source: Int J Mol Sci. 2019 May 9;20(9):2286. doi: 10.3390/ijms20092286 (PMC6539433; doi:10.3390/ijms20092286)
Supplement: Supplementary file 1 [file ijms-20-02286-s001.zip]

Archive with 1 entries (1 files):
- ijms-498296-supplementary.XLSX
