# Supplementary material for: Role of the INDETERMINATE DOMAIN Genes in Plants
Source: Int J Mol Sci. 2019 May 9;20(9):2286. doi: 10.3390/ijms20092286 (PMC6539433; doi:10.3390/ijms20092286)
Supplement: Supplementary file 1 [file ijms-20-02286-s001.zip › ijms-498296-supplementary.XLSX]

## Sheet: Table S1
Table S1. Indeterminate domain list in different species
No.	IDD gene	Length (amino acids)	Gen ID	No.	IDD gene	Length (amino acids)	Gen ID
Zea mays				Arabidopsis thaliana
1	ID1	436	Grmzm2g011357	1	AtIDD1	500	At5g66730
2	ZmIDD1	539	Grmzm2g171073	2	AtIDD2	452	At3g50700
3	ZmIDD10	815	Grmzm2g058197	3	AtIDD3	506	At1g03840
4	ZmIDD11	480	Grmzm2g177693	4	AtIDD4	515	At2g02080
5	ZmIDD12	468	Grmzm2g027333	5	AtIDD5	602	At2g02070
6	ZmIDD13	554	Grmzm2g021587	6	AtIDD6	467	At1g14580
7	ZmIDD14	481	Grmzm2g141031	7	AtIDD7	455	At1g55110
8	ZmIDD15	518	Grmzm2g123094	8	AtIDD8	466	At5g44160
9	ZmIDD16	448	Grmzm2g074032	9	AtIDD9	446	At3g45260
10	ZmIDD17	483	Grmzm2g110107	10	AtIDD10	503	At5g03150
11	ZmIDD5	452	Grmzm2g465595	11	AtIDD11	513	At3g13810
12	ZmIDD2	497	Grmzm2g143723	12	AtIDD12	402	At4g02670
13	ZmIDD3	354	Grmzm5g828179	13	AtIDD13	455	At5g60470
14	ZmIDD4	437	Grmzm2g151309	14	AtIDD14	419	At1g68130
15	ZmIDD6	525	Grmzm2g035625	15	AtIDD15	439	At2g01940
16	ZmIDD7	508	Grmzm2g320287	16	AtIDD16	385	At1g25250
17	ZmIDD8	742	Grmzm2g022213	Oryza sativa
18	ZmIDD9	599	Grmzm5g884137	1	OsID	409	Os10g28330
19	ZmIDDp1	674	Grmzm2g179677	2	OsIDD1	552	Os03g10140
20	ZmIDDp10	582	Grmzm2g090595	3	OsIDD2	487	Os01g09850
21	ZmIDDveg7	534	Grmzm2g042666	4	OsIDD3	535	Os09g38340
22	ZmIDDveg9	588	Grmzm2g129261	5	OsIDD4	615	Os02g45050
Sorghum bicolor				6	OsIDD5	633	Os07g39310
1	SbIDD2	784	Sb02g037550	7	OsIDD6	552	Os08g44050
2	SbIDD3	498	Sb03g002960	8	OsIDD7	492	Os02g31890
3	SbIDD6	600	Sb06g025550	9	OsIDD8	495	Os01g14010
4	SbIDD7	557	Sb07g024550	10	OsIDD9	476	Os01g70870
5	SbIDD8	520	Sb03g045120	11	OsIDD10	613	Os04g47860
Solanum tuberosum				12	OsIDD11	537	Os01g39110
1	StPCP1	509	X82328	13	OsIDD12	533	Os08g36390
Domesticated barley				14	OsIDd13	504	Os09g27650
1	DbBLF1	494	AMM06558	15	OsIDD14-A	468	Os03g13400
Klebsormidium flaccidium				Physcomitrella patens
1	KlfIDD1	1181	Kfl00232_0130	1	PpIDD1	770	Pp3c1_16920V3.1.p
Picea abies				2	PpIDD2	777	Pp3c1_20230V3.1.p
1	PaIDD1	617	MA_10430013g0020	3	PpIDD3	763	Pp3c2_20240V3.1.p
2	PaIDD2	477	MA_10436688g0010	4	PpIDD4	809	Pp3c2_22070V3.1.p
3	PaIDD3	811	MA_12028g0010	5	PpIDD5	868	Pp3c5_20980V3.3.p
4	PaIDD4	612	MA_26324g0010	6	PpIDD6	474	Pp3c6_10870V3.1.p
5	PaIDD5	532	MA_92989g0010	7	PpIDD7	474	Pp3c6_10890V3.1.p
Ceratopteris reichadii
1	CrIDD1	394	BAB41070.2
